# Supplementary material for: JAK inhibition may prevent drug hypersensitivity reactions
Source: JCI Insight. 2026 Apr 8;11(7):e200914. doi: 10.1172/jci.insight.200914 (PMC13134734; doi:10.1172/jci.insight.200914)
Supplement: Supporting data values [file jciinsight-11-200914-s104.xlsx]

## Sheet: Fig. 1C
Increased ear thickness (mm)
Days	HLA-B*57:01pos + Vehicle								HLA-B*57:01pos + Tofacitinib								HLA-B*57:01pos + Ruxolitinib								HLA-B*57:01neg + Vehicle							HLA-B*57:01neg + Tofacitinib							HLA-B*57:01neg + Ruxolitinib
0	0	0	0	0	0	0	0	0	0	0	0	0	0	0	0	0	0	0	0	0	0	0	0	0	0	0	0	0	0	0	0	0	0	0	0	0	0	0	0	0	0	0	0	0	0
2	-0.02	-0.02	0.01	-0.01	0.02	0.02	0.01	0.01	-0.01	0.01	0	0	0.01	0	0	0.02	0	-0.01	-0.01	0	0	0.01	0.01	0.02	-0.01	0	0	0	0.01	0.01	0	0	-0.01	0.01	0	0.01	0.01	-0.01	0	0	-0.01	0	0	0	0.01
4	-0.01	-0.02	0.01	-0.01	0.03	0.03	0.01	0.01	0	0.01	0.01	0	0.02	0.01	0.01	0.03	0	0	-0.01	0	0.01	0.01	0.01	0.02	0	0	0	-0.01	0.01	0	0	0	-0.01	0.01	0	0.01	0	0.01	0	0	-0.01	0	0	0	0.01
7	0.14	0.05	0.01	0.03	0.07	0.06	0.12	0.04	0	0.02	0.01	0	0.02	0.02	0.05	0.02	0.01	0.01	-0.01	0.02	0.01	0.02	0.01	0.02	-0.01	0	0	-0.01	0.01	0	0	0	0	0.01	0.01	0.01	0.01	0	0	0	-0.01	0	0	0	0.01
9	0.24	0.2	0.07	0.13	0.17	0.15	0.16	0.1	0.01	0.04	0.01	0.01	0.04	0.03	0.05	0.03	0.01	0	-0.01	0.02	0.02	0.04	0.03	0.03	0	0	0	-0.01	0	0	0.02	0	0.01	0.02	0.01	0.02	0	0.01	0	0	-0.01	0	0.01	0	0.01
11	0.36	0.36	0.07	0.27	0.26	0.18	0.24	0.22	0.01	0.03	0.02	0.02	0.04	0.03	0.06	0.04	0.01	0.01	-0.01	0.01	0.03	0.04	0.03	0.03	0	0	0	0	0.01	0.01	0.02	0	0	0.01	0.01	0.02	0	0.01	0	0	0	0	0.02	0	0.01
14	0.45	0.56	0.11	0.48	0.35	0.2	0.39	0.36	0.02	0.06	0.02	0.01	0.04	0.03	0.09	0.09	0.02	0.01	0	0.02	0.04	0.05	0.04	0.06	-0.01	0	0	0	0.01	0.02	0.02	0.01	0	0.02	0.01	0.01	0.01	0	0	0	0	0	0.02	0	0.02
16	0.48	0.59	0.23	0.57	0.34	0.32	0.42	0.44	0.02	0.11	0.04	0.03	0.04	0.03	0.13	0.08	0.02	0.01	0.01	0.02	0.04	0.05	0.04	0.06	0	0.01	0	0	0.01	0.01	0.02	0.01	0.01	0.03	0.02	0.01	0	0	0.01	0	0	0	0.01	0.01	0.02
18	0.61	0.74	0.16	0.69	0.42	0.34	0.41	0.47	0.01	0.09	0.04	0.07	0.05	0.03	0.11	0.08	0.02	0.01	0.03	0.02	0.04	0.04	0.03	0.05	0	0	0	-0.01	0.01	0	0.02	0.01	0.01	0.03	0.02	0.01	0.01	0	0.02	0	0.02	0.01	0.01	0.01	0.02
21	0.88	0.86	0.12	0.77	0.77	0.23	0.36	0.36	0.01	0.08	0.03	0.06	0.04	0.03	0.1	0.06	0.01	0.01	0.01	0.03	0.04	0.05	0.03	0.05	0	0	0	-0.01	0	0	0.02	0.01	0.01	0.04	0.02	0.01	0.01	0	0.01	0	0.01	0.01	0.01	0.01	0.02
22	0.99	0.88	0.13	0.93	0.78	0.23	0.48	0.26	0.01	0.07	0.04	0.08	0.03	0.03	0.06	0.06	0.01	0.01	0.02	0.02	0.04	0.04	0.03	0.04	0	0	0.01	0	0.01	0	0.03	0.01	0.01	0.04	0.02	0.01	0.01	0	0.02	-0.01	0.01	0.01	0.02	0.01	0.02

## Sheet: Fig. 1D
Total number of MHCII+CD11b+CD11chigh myeloid DCs in ear
B*57:01pos + Veh.	B*57:01pos + Tof.	B*57:01pos + Rux.	B*57:01neg +Veh.	B*57:01neg + Tof.	B*57:01neg + Rux.
1300	1853	2023	10727	7007	1530
6555	4377	2092	43947	3058	4902
2340	1812	2082	29217	6198	2610
1270	5250	938	8752	2585	3790
1013	1527	157	25433	2455	1185
995	887	1872	9272	7555	1172
4758	908	8823	11755	383	3192
			14908		597
Delta mean fluorescence intensity (MFI) CD86 on ear DC
B*57:01pos + Veh.	B*57:01pos + Tof.	B*57:01pos + Rux.	B*57:01neg +Veh.	B*57:01neg + Tof.	B*57:01neg + Rux.
2254.97	6062.44	4777.69	13040.3	9950.09	7896.95
10414.5	5358.54	5658.03	12068	7591.24	2693.12
3169.86	1198.19	6456.59	13014	8670.61	7487.15
8258.12	7636.39	7942.61	12645	8056.55	9693.42
10462.6	8330.59	6761.5	23054.5	9649.94	1191.93
9574.36	5918.48	9254.47	10736.1	6666.56	8929.49
9467.62	10271.3	13350.7	19671.2	6986.24	6766.61
			15325.2		6030.89

## Sheet: Fig. 1E
Total number CD44highCD62LlowCD8+ effector T cells in ear skin
B*57:01pos + Veh.	B*57:01pos + Tof.	B*57:01pos + Rux.	B*57:01neg +Veh.	B*57:01neg + Tof.	B*57:01neg + Rux.
287	73	98	11323	683	420
1323	330	82	32142	238	792
373	190	228	27065	2817	502
180	78	70	12373	877	817
123	57	5	25652	212	422
72	47	120	18198	3455	118
1208	48	3062	18343	33	370
			19657		35

## Sheet: Suppl. Fig. 1B
	Total number of CD45+ leukocytes in ear
	B*57:01pos + Veh.	B*57:01pos + Tof.	B*57:01pos + Rux.	B*57:01neg +Veh.	B*57:01neg + Tof.	B*57:01neg + Rux.
	10128	13657	17060	124035	49378	12475
	56680	33908	21155	223167	25377	37565
	17580	18002	15847	187350	40205	21222
	8040	43902	10673	62248	18825	31335
	9968	15513	8312	602905	25627	15395
	7635	12442	17272	411578	60982	14002
	34155	15368	50315	96687	3972	29260
				310432		8338
	Total number of CD3+ T cells in ear
	B*57:01pos + Veh.	B*57:01pos + Tof.	B*57:01pos + Rux.	B*57:01neg +Veh.	B*57:01neg + Tof.	B*57:01neg + Rux.
	2513	3550	4332	45617	8378	3355
	13040	6955	6172	71428	6297	8457
	6420	4433	4657	73882	9265	5295
	2095	7912	3148	33792	4820	6637
	2545	3138	2770	127882	5923	3692
	1465	2887	3822	66982	15103	2795
	8357	3268	11935	39980	978	7697
				63522		1530
	Total number of MHCII+ antigen presenting cells (APCs) in ear
	B*57:01pos + Veh.	B*57:01pos + Tof.	B*57:01pos + Rux.	B*57:01neg +Veh.	B*57:01neg + Tof.	B*57:01neg + Rux.
	3487	4337	5622	33245	22565	5635
	21262	10625	5767	127510	9170	14262
	5488	5578	5185	87715	23135	9743
	2973	16538	2805	21165	11960	13513
	3328	5045	512	103608	7593	7577
	3032	3467	6223	75750	37618	4577
	13432	4243	20010	42095	1307	12012
				74082		2622
	Total number of MHCII+CD11b+CD11c- monocytes/macrophages (mono/Mϕ) in ear
	B*57:01pos + Veh.	B*57:01pos + Tof.	B*57:01pos + Rux.	B*57:01neg +Veh.	B*57:01neg + Tof.	B*57:01neg + Rux.
	1607	1812	2733	19432	12645	2927
	9718	4167	2145	72570	4497	6073
	1852	2642	2107	47830	14050	5743
	745	7543	1060	8660	7478	5718
	1643	2270	293	64442	3137	2783
	1278	1680	2733	52433	24823	2173
	4178	2647	7692	23642	648	5587
				52385		1473

## Sheet: Suppl. Fig. 2A
	JAK-STAT gene transcription Log2 counts
	JAK2					JAK3					STAT1					STAT2
	SJS/TEN	DRESS	MDE	Healthy		SJS/TEN	DRESS	MDE	Healthy		SJS/TEN	DRESS	MDE	Healthy		SJS/TEN	DRESS	MDE	Healthy
	11.9073	10.0168	10.0126	9.20945		9.79604	9.32193	8.73809	7.11894		13.6609	12.3548	12.1981	10.0056		10.7789	9.67948	9.61102	8.44708
	11.021	10.1357	11.2444	10.1098		9.50977	10.0875	8.65821	6.85798		13.6504	12.9194	13.0651	9.89026		11.0868	9.76155	10.6366	8.3443
	10.7423	9.63481	9.71081	9.43463		9.49586	8.79766	9.41785	8.21917		13.1635	11.7595	11.9163	9.87958		10.1812	9.37721	8.66534	9.11114
	11.0987	10.2668	9.33539	9.98726		9.49785	9.56796	8.3443	8.10329		13.8585	12.7423	11.151	9.92778		11.1202	10.1098	8.78463	8.43879
	9.3966	9.85953	10.1774	9.64566		8.53916	9.85019	8.24317	6.91886		12.2825	12.4732	13.4003	9.81538		9.7211	9.49386	10.6101	8.32643
	11.6515	10.1202	10.0042	9.69		9.97154	10.1241	8.84235	7.62205		14.1753	12.7037	11.9513	10.3151		11.1911	9.3837	9.28771	8.20945
	11.3608			9.79442		8.50779			7.07682		13.5253			10.69		11.0715			8.51964
	9.52552			9.19229		9.40514			6.44294		13.3385			10.3783		9.85331			8.46352
	9.68825			9.61655		8.73132			5.90689		12.8374			10.1357		9.97728			8.19967
	9.50184			10.0444		8.77808			6.58496		12.1396			10.1972		9.51964			8.21917
	10.7339			9.86882		8.7039			6.70044		13.5217			10.2923		10.2981			8.2854
	8.76818					6.94251					10.4808					8.93074
	11.4236					9.55459					13.9044					10.8819

## Sheet: Suppl. Fig. 2C
Quantification of IHC staining of all DHR compared to Healthy
	pJAK1				pJAK2				pJAK3				pSTAT1				pSTAT2
	sample ID	score 1	score 2		sample ID	score 1	score 2		sample ID	score 1	score 2		sample ID	score 1	score 2		sample ID	score 1	score 2
DHR	SJS1	3	3		SJS1	2	1.5		SJS1	2.5	3		SJS1	2	1		SJS1	3	2.5
	SJS2	3	2.5		SJS2	0	0		SJS2	2	3		SJS2	2	0		SJS3	1.5	1
	SJS3	2	2.5		SJS3	0.5	0		SJS3	2.5	3		SJS3	1.5	1		SJS4	3	2.5
	SJS4	2	2.5		SJS4	2	0.5		SJS4	2	3		SJS4	3	2.5		SJS5	3	3
	SJS5	3	3		SJS5	3	3		SJS5	2	3		SJS5	3	2		SJS6	1.5	2.5
	SJS6	2	2		SJS6	1.5	1.5		SJS6	1.5	2		SJS6	0.5	1
	DRESS1	2	3		DRESS1	0.5	0		DRESS1	2.5	3		DRESS1	1	1		DRESS1	2	2
	DRESS2	2	2		DRESS2	2	1		DRESS2	2	3		DRESS2	1	0.5		DRESS2	0.5	1.5
	DRESS3	2	3		DRESS3	1.5	1		DRESS3	2.5	3		DRESS3	1.5	1		DRESS3	2.5	2.5
	DRESS4	1.5	3		DRESS4	0.5	0		DRESS4	1.5	2		DRESS4	2	1		DRESS4	3	2.5
	MDE003	0.5	0.5		MDE003	2.5	2		MDE003	1	0.5		MDE003	1.5	1		MDE003	1	0.5
	MDE001	2	2.5		MDE001	2	1		MDE001	2.5	3		MDE001	1	0		MDE001	3	2.5
	MDE006	2	2		MDE006	2	0.5		MDE006	2.5	3		MDE006	1	0.5		MDE006	3	1.5
	MDE007	2.5	2.5		MDE007	1.5	0		MDE007	3	2		MDE007	0.5	1		MDE007	3	1
Healthy	NL001	0.5	0.5		NL001	1	0		NL001	1.5	1.5		NL001	0	0.5		NL001	0	0
	NL020	1	1		NL020	0	0		NL020	1	1.5		NL003	0	0		NL003	0	0
	NL003	0.5	1		NL008	0	0		NL003	0	0.5		NL008	0	0.5		NL008	0	0
	NL008	0	0.5		NL019	1.5	0.5		NL008	0	0.5		NL019	0	0		NL019	0	0
	NL004	1	0		NL004	2	0.5		NL019	0	0.5		NL004	0	0		NL012	0	0
	NL009	1.5	1		NL012	0	0		NL004	0.5	0.5		NL012	0	0		NL013	0	0
	NL012	0.5	1.5		NL013	0	0		NL009	1	0.5		NL013	0	0.5		NL029	0	0
	NL013	0	0.5		NL029	0	0		NL012	0.5	0.5		NL029	0	0		NL040	0	0
	NL029	0	0.5		NL040	0	0		NL013	2	2		NL040	0	0		NL027	0	0
	NL040	1	1.5		NL027	0	0.5		NL029	0	0		NL027	0	0		NL030	0	0
	NL027	0	0		NL030	0	0		NL040	0.5	0.5		NL030	0	0		NL026	0	0
	NL030	1	0.5		NL026	0	0		NL027	0	0		NL026	0	0		NL041	0	0
	NL026	0	0		NL041	1.5	0.5		NL030	0.5	0.5		NL041	0	0		NL028	0	0
	NL041	0.5	1		NL028	0	0		NL026	0	0		NL028	0	0
	NL028	0	0						NL041	0.5	0.5
									NL028	0	0

## Sheet: Suppl. Fig. 2D
Quantification of pJAK1, pJAK2, pJAK3, pSTAT1, and pSTAT2 IHC staining in keratinocytes of individual types of DHR
	pJAK1 score in keratinocytes						pJAK2 score in keratinocytes						pJAK3 score in keratinocytes						pSTAT1 score in keratinocytes						pSTAT2 score in keratinocytes
Sample ID	SJS/TEN	DRESS	MDE	Healthy		Sample ID	SJS/TEN	DRESS	MDE	Healthy		Sample ID	SJS/TEN	DRESS	MDE	Healthy		Sample ID	SJS/TEN	DRESS	MDE	Healthy		Sample ID	SJS/TEN	DRESS	MDE	Healthy
SJS1	3					SJS1	2					SJS1	2.5					SJS1	2					SJS1	3
SJS2	3					SJS2	0					SJS2	2					SJS2	2					SJS3	1.5
SJS3	2					SJS3	0.5					SJS3	2.5					SJS3	1.5					SJS4	3
SJS4	2					SJS4	2					SJS4	2					SJS4	3					SJS5	3
SJS5	3					SJS5	3					SJS5	2					SJS5	3					SJS6	1.5
SJS6	2					SJS6	1.5					SJS6	1.5					SJS6	0.5					DRESS1		2
DRESS1		2				DRESS1		0.5				DRESS1		2.5				DRESS1		1				DRESS2		0.5
DRESS2		2				DRESS2		2				DRESS2		2				DRESS2		1				DRESS3		2.5
DRESS3		2				DRESS3		1.5				DRESS3		2.5				DRESS3		1.5				DRESS4		3
DRESS4		1.5				DRESS4		0.5				DRESS4		1.5				DRESS4		2				MDE003			1
MDE003			0.5			MDE003			2.5			MDE003			1			MDE003			1.5			MDE001			3
MDE001			2			MDE001			2			MDE001			2.5			MDE001			1			MDE006			3
MDE006			2			MDE006			2			MDE006			2.5			MDE006			1			MDE007			3
MDE007			2.5			MDE007			1.5			MDE007			3			MDE007			0.5			NL001				0
NL001				0.5		NL001				1		NL001				1.5		NL001				0		NL003				0
NL020				1		NL020				0		NL020				1		NL003				0		NL008				0
NL003				0.5		NL008				0		NL003				0		NL008				0		NL019				0
NL008				0		NL019				1.5		NL008				0		NL019				0		NL012				0
NL004				1		NL004				2		NL019				0		NL004				0		NL013				0
NL009				1.5		NL012				0		NL004				0.5		NL012				0		NL029				0
NL012				0.5		NL013				0		NL009				1		NL013				0		NL040				0
NL013				0		NL029				0		NL012				0.5		NL029				0		NL027				0
NL029				0		NL040				0		NL013				2		NL040				0		NL030				0
NL040				1		NL027				0		NL029				0		NL027				0		NL026				0
NL027				0		NL030				0		NL040				0.5		NL030				0		NL041				0
NL030				1		NL026				0		NL027				0		NL026				0		NL028				0
NL026				0		NL041				1.5		NL030				0.5		NL041				0
NL041				0.5		NL028				0		NL026				0		NL028				0
NL028				0								NL041				0.5
												NL028				0

## Sheet: Suppl. Fig. 2E
Quantification of pJAK1, pJAK2, pJAK3, pSTAT1, and pSTAT2 IHC staining in inflammatory infiltrate of individual types of DHR
	pJAK1 score in inflammatory infiltrate						pJAK2 score in inflammatory infiltrate						pJAK3 score in inflammatory infiltrate						pSTAT1 score in inflammatory infiltrate						pSTAT2 score in inflammatory infiltrate
Sample ID	SJS/TEN	DRESS	MDE	Healthy		Sample ID	SJS/TEN	DRESS	MDE	Healthy		Sample ID	SJS/TEN	DRESS	MDE	Healthy		Sample ID	SJS/TEN	DRESS	MDE	Healthy		Sample ID	SJS/TEN	DRESS	MDE	Healthy
SJS1	3					SJS1	1.5					SJS1	3					SJS1	1					SJS1	2.5
SJS2	2.5					SJS2	0					SJS2	3					SJS2	0					SJS3	1
SJS3	2.5					SJS3	0					SJS3	3					SJS3	1					SJS4	2.5
SJS4	2.5					SJS4	0.5					SJS4	3					SJS4	2.5					SJS5	3
SJS5	3					SJS5	3					SJS5	3					SJS5	2					SJS6	2.5
SJS6	2					SJS6	1.5					SJS6	2					SJS6	1					DRESS1		2
DRESS1		3				DRESS1		0				DRESS1		3				DRESS1		1				DRESS2		1.5
DRESS2		2				DRESS2		1				DRESS2		3				DRESS2		0.5				DRESS3		2.5
DRESS3		3				DRESS3		1				DRESS3		3				DRESS3		1				DRESS4		2.5
DRESS4		3				DRESS4		0				DRESS4		2				DRESS4		1				MDE003			0.5
MDE003			0.5			MDE003			2			MDE003			0.5			MDE003			1			MDE001			2.5
MDE001			2.5			MDE001			1			MDE001			3			MDE001			0			MDE006			1.5
MDE006			2			MDE006			0.5			MDE006			3			MDE006			0.5			MDE007			1
MDE007			2.5			MDE007			0			MDE007			2			MDE007			1			NL001				0
NL001				0.5		NL001				0		NL001				1.5		NL001				0.5		NL003				0
NL020				1		NL020				0		NL020				1.5		NL003				0		NL008				0
NL003				1		NL008				0		NL003				0.5		NL008				0.5		NL019				0
NL008				0.5		NL019				0.5		NL008				0.5		NL019				0		NL012				0
NL004				0		NL004				0.5		NL019				0.5		NL004				0		NL013				0
NL009				1		NL012				0		NL004				0.5		NL012				0		NL029				0
NL012				1.5		NL013				0		NL009				0.5		NL013				0.5		NL040				0
NL013				0.5		NL029				0		NL012				0.5		NL029				0		NL027				0
NL029				0.5		NL040				0		NL013				2		NL040				0		NL030				0
NL040				1.5		NL027				0.5		NL029				0		NL027				0		NL026				0
NL027				0		NL030				0		NL040				0.5		NL030				0		NL041				0
NL030				0.5		NL026				0		NL027				0		NL026				0		NL028				0
NL026				0		NL041				0.5		NL030				0.5		NL041				0
NL041				1		NL028				0		NL026				0		NL028				0
NL028				0								NL041				0.5
												NL028				0

## Sheet: Suppl. Fig. 2F
Quantification of pJAK1, pJAK2, pJAK3, pSTAT1, and pSTAT2 IHC staining in Keratinocytes & inflammatory infiltrate of individual types of DHR
	pJAK1 score in Keratinocytes & inflammatory infiltrate										pJAK2 score in Keratinocytes & inflammatory infiltrate										pJAK3 score in Keratinocytes & inflammatory infiltrate										pSTAT1 score in Keratinocytes & inflammatory infiltrate										pSTAT2 score in Keratinocytes & inflammatory infiltrate
	SJS/TEN		DRESS		MDE		Healthy				SJS/TEN		DRESS		MDE		Healthy				SJS/TEN		DRESS		MDE		Healthy				SJS/TEN		DRESS		MDE		Healthy				SJS/TEN		DRESS		MDE		Healthy
Sample ID	score 1	score 2	score 1	score 2	score 1	score 2	score 1	score 2		Sample ID	score 1	score 2	score 1	score 2	score 1	score 2	score 1	score 2		Sample ID	score 1	score 2	score 1	score 2	score 1	score 2	score 1	score 2		Sample ID	score 1	score 2	score 1	score 2	score 1	score 2	score 1	score 2		Sample ID	score 1	score 2	score 1	score 2	score 1	score 2	score 1	score 2
SJS1	3	3								SJS1	2	1.5								SJS1	2.5	3								SJS1	2	1								SJS1	3	2.5
SJS2	3	2.5								SJS2	0	0								SJS2	2	3								SJS2	2	0								SJS3	1.5	1
SJS3	2	2.5								SJS3	0.5	0								SJS3	2.5	3								SJS3	1.5	1								SJS4	3	2.5
SJS4	2	2.5								SJS4	2	0.5								SJS4	2	3								SJS4	3	2.5								SJS5	3	3
SJS5	3	3								SJS5	3	3								SJS5	2	3								SJS5	3	2								SJS6	1.5	2.5
SJS6	2	2								SJS6	1.5	1.5								SJS6	1.5	2								SJS6	0.5	1								DRESS1			2	2
DRESS1			2	3						DRESS1			0.5	0						DRESS1			2.5	3						DRESS1			1	1						DRESS2			0.5	1.5
DRESS2			2	2						DRESS2			2	1						DRESS2			2	3						DRESS2			1	0.5						DRESS3			2.5	2.5
DRESS3			2	3						DRESS3			1.5	1						DRESS3			2.5	3						DRESS3			1.5	1						DRESS4			3	2.5
DRESS4			1.5	3						DRESS4			0.5	0						DRESS4			1.5	2						DRESS4			2	1						MDE003					1	0.5
MDE003					0.5	0.5				MDE003					2.5	2				MDE003					1	0.5				MDE003					1.5	1				MDE001					3	2.5
MDE001					2	2.5				MDE001					2	1				MDE001					2.5	3				MDE001					1	0				MDE006					3	1.5
MDE006					2	2				MDE006					2	0.5				MDE006					2.5	3				MDE006					1	0.5				MDE007					3	1
MDE007					2.5	2.5				MDE007					1.5	0				MDE007					3	2				MDE007					0.5	1				NL001							0	0
NL001							0.5	0.5		NL001							1	0		NL001							1.5	1.5		NL001							0	0.5		NL003							0	0
NL020							1	1		NL020							0	0		NL020							1	1.5		NL003							0	0		NL008							0	0
NL003							0.5	1		NL008							0	0		NL003							0	0.5		NL008							0	0.5		NL019							0	0
NL008							0	0.5		NL019							1.5	0.5		NL008							0	0.5		NL019							0	0		NL012							0	0
NL004							1	0		NL004							2	0.5		NL019							0	0.5		NL004							0	0		NL013							0	0
NL009							1.5	1		NL012							0	0		NL004							0.5	0.5		NL012							0	0		NL029							0	0
NL012							0.5	1.5		NL013							0	0		NL009							1	0.5		NL013							0	0.5		NL040							0	0
NL013							0	0.5		NL029							0	0		NL012							0.5	0.5		NL029							0	0		NL027							0	0
NL029							0	0.5		NL040							0	0		NL013							2	2		NL040							0	0		NL030							0	0
NL040							1	1.5		NL027							0	0.5		NL029							0	0		NL027							0	0		NL026							0	0
NL027							0	0		NL030							0	0		NL040							0.5	0.5		NL030							0	0		NL041							0	0
NL030							1	0.5		NL026							0	0		NL027							0	0		NL026							0	0		NL028							0	0
NL026							0	0		NL041							1.5	0.5		NL030							0.5	0.5		NL041							0	0
NL041							0.5	1		NL028							0	0		NL026							0	0		NL028							0	0
NL028							0	0												NL041							0.5	0.5
																				NL028							0	0
